# Supplementary material for: Epigenetic Regulation of Neural Transmission after Cerebellar Fastigial Nucleus Lesions in Juvenile Rats
Source: Cerebellum. 2021 Apr 8;20(6):922–30. doi: 10.1007/s12311-021-01264-5 (PMC8674159; doi:10.1007/s12311-021-01264-5)
Supplement: Supplementary file 2 — Supplementary Table 1 List of primer sequences and fragments sizes of each target gene (XLSX 10 KB) [file 12311_2021_1264_MOESM2_ESM.xlsx]

## Sheet: Tabelle1
DNA-Methylation
Results One-Way ANOVA
	Gad1	OXTR	Grin1	Dat	Drd2
Ctx	F2,24=0.475 p=0.628	F2,24=0.298 p=0.745	F2,28=3.617 p=0.040	F2,28=0.874 p=0.428	F2,28=1.994 p=0.162
PFC	F2,25=1.040 p=0.368	F2,21=2.516 p=0.105	F2,28=0.660 p=0.525	F2,28=0.551 p=0.538	F2,28=0.053 p=0.949
NAc	F2,28=5.394 p=0.010	F2,28=0.542 p=0.588	F2,28=2.447 p=0.105	F2,28=0.467 p=0.632	F2,28=0.249 p=0.781
S	F2,28=1.531 p=0.234	F2,26=0.610 p=0.551	F2,28=4.362 p=0.022	F2,28=1.603 p=0.219	F2,28=1.412 p=0.260
T	F2,27=0.778 p=0.469	F2,28=0.607 p=0.552	F2,28=2.157 p=0.135	F2,28=0.536 p=0.591	F2,28=2.307 p=0.118
Protein Expression
Results One-Way ANOVA
	Gad1	OXTR
Ctx	F2,24=0.980 p=0.390	F2,24=0.841 p=0.444
PFC	F2,25=0.613 p=0.550	F2,21=0.286 p=0.754
NAc	F2,28=0.646 p=0.532	F2,28=1.026 p=0.371
S	F2,28=0.557 p=0.579	F2,26=0.287 p=0.753
T	F2,27=0.400 p=0.674	F2,28=0.195 p=0.824
