# Supplementary material for: Epigenetic Regulation of Neural Transmission after Cerebellar Fastigial Nucleus Lesions in Juvenile Rats
Source: Cerebellum. 2021 Apr 8;20(6):922–30. doi: 10.1007/s12311-021-01264-5 (PMC8674159; doi:10.1007/s12311-021-01264-5)
Supplement: Supplementary file 3 — Supplementary Table 2 Detailed results of the ANOVA for methylation and protein expression (XLSX 10 KB) [file 12311_2021_1264_MOESM3_ESM.xlsx]

## Sheet: PrimerList
Gene	Name	Sequence	Fragment size
Gad1	GAD1-fwd	GTTAGAGGTAGTTAGATATTTGTAAAGGAG	590bp
	GAD1-rev	AACAAAAATAACTCTAATATCACTTCAACC
Oxtr	OXTR-fwd	GAGTTAAATTAAGAAAGGAAGAAGTTAGGTGGG	714bp
	OXTR-rev	TACCCCCACCTTACCTCCTACC
Slc6a3	DAT-fwd	ATTATGAGAGTAGGGTGGAG	612bp
	DAT-rev	ATCCTAATCCTTACCTAACTCC
Drd2	DRD2-fwd	GTTTTAGTTTTTAAGGTTTTTTTTTTAGG	587bp
	DRD2-rev	ACTAAACAAACTTCTATTCCTAACC
Grin1	Grin-fwd	GGGTTAGTTATTGAAGGTTTGGG	625bp
	Grin-rev	ATATCAACAAATACATAATACTCATAAACTCC
Primers used for sequencing are indicated by bold letters
