# Supplementary material for: Epigenetic Regulation of Neural Transmission after Cerebellar Fastigial Nucleus Lesions in Juvenile Rats
Source: Cerebellum. 2021 Apr 8;20(6):922–30. doi: 10.1007/s12311-021-01264-5 (PMC8674159; doi:10.1007/s12311-021-01264-5)
Supplement: Supplementary file 4 — Supplementary Table 3 List of transcription factor motives overlapping with respective CpG positions in the promoter region of Gad1 (XLSX 10 KB) [file 12311_2021_1264_MOESM4_ESM.xlsx]

## Sheet: Tabelle1
Factor	Abbriviation	Gen	Overlapping CpG position	Function
CACCC-binding factor	CACCC-binding factor	Gad1	-1360	Activator
Transcription factor E2F1	E2F-1	Gad1	-1377	Activator
specificity protein 1	SP1	Gad1	-1391, -1386, -1377	Activator
glucocorticoid receptor	GR	Gad1	-1391, -1386, -1377, -1360	Activator
GATA-binding factor 1	GATA-1	Gad1	-1377	Activator
Nuclear factor I	NF-1	Gad1	-1391	Activator
TFIIIA distal element factor	TDEF	Gad1	-1386	Activator
TATA-binding protein	TBP	Gad1	-1360	Activator
Nuclear factor - Zc	NF-Zc	Oxtr	-1279	Activator
specificity protein 1	SP1	Oxtr	-1279	Activator
Transcription factor E2F1	E2F-1	Oxtr	-1279	Activator
